# Supplementary material for: Stomosis arachnophila sp. n., a new kleptoparasitic species of freeloader flies (Diptera, Milichiidae)
Source: Zookeys. 2010 Jun 30;(50):91–6. doi: 10.3897/zookeys.50.505 (PMC3088021; doi:10.3897/zookeys.50.505)
Supplement: XML Treatment for Stomosis arachnophila [file zookeys.50.505-treatment1.xml]

<!DOCTYPE tp:taxon-treatment
  PUBLIC "-//TaxonX//DTD Taxonomic Treatment Publishing DTD v0 20100105//EN" "tax-treatment-NSO.dtd">
<tp:taxon-treatment xmlns:tp="http://www.plazi.org/taxpub"><tp:treatment-meta><mixed-citation publication-type="journal"><person-group><name><surname>Brake</surname><given-names>Irina</given-names></name><name><surname>von Tschirnhaus</surname><given-names>Michael</given-names></name></person-group><article-title><italic>Stomosis arachnophila</italic> sp. n., a new kleptoparasitic species of freeloader flies (Diptera, Milichiidae)</article-title><source>Zookeys</source><day>30</day><month>6</month><year>2010</year><volume>2010</volume><issue>50</issue><fpage>91</fpage><lpage>96</lpage><pub-id pub-id-type="doi">10.3897/zookeys.50.505</pub-id></mixed-citation></tp:treatment-meta><tp:nomenclature><tp:taxon-name>Stomosis arachnophila
                    <object-id xmlns:xlink="http://www.w3.org/1999/xlink" xlink:type="simple">urn:lsid:zoobank.org:act:267B9A8B-372C-45EC-BFE5-661AF13CABC8</object-id>
                </tp:taxon-name><tp:taxon-authority>Brake</tp:taxon-authority><tp:taxon-status xmlns:xlink="http://www.w3.org/1999/xlink" xlink:type="simple">sp. n.</tp:taxon-status><tp:nomenclature-citation-list><tp:nomenclature-citation><tp:taxon-name>Stomosis</tp:taxon-name><comment>sp. 1. in <xref ref-type="bibr" rid="B3">Brake 2000</xref>: 13 (Pl. 1D, 7G, 8G, 10B, 12A+E, 15D+F) [morphology, phylogeny].</comment></tp:nomenclature-citation></tp:nomenclature-citation-list></tp:nomenclature><tp:treatment-sec sec-type="Material examined"><title>Material examined.</title><sec sec-type="Holotype, male"><title>Holotype, male:</title><p>Australia. Western Australia: SSW' Walpole, Coalmine Beach at northern bank of Nornalup Inlet, Caravan Park, also S' Walpole Inlet [34°59'S, 116°45'E , 9.III.1989, X649, M. von Tschirnhaus (UBI_IBC_3220248, ANIC). The holotype is in good condition and is glued to a paper triangle on a pin.<!--PageBreak--></p></sec><sec sec-type="Paratypes (in ethanol if not otherwise stated)"><title>Paratypes (in ethanol if not otherwise stated):</title><p>same data as holotype, 10♂11♀ (UBI_IBC_3220246-7, ZSM, in ethanol, UBI_IBC_3220249-55, BMNH, ANIC, USNM glued to paper triangle). Australia. Western Australia: SSW' Walpole, Coalmine Beach at northern bank of Nornalup Inlet, Caravan Park, also S' Walpole Inlet [34°59'S, 116°45'E, 9.III.1989, X651, M. von Tschirnhaus, 5♂11♀ (UBI_IBC_3220119-20, BMNH); west coast, Canal Rocks, 4.5 km SSW' Yallingup, 12.4 km SW' Dunsborough [33°41'S, 115°00'E, sweep net, 21.II.1989, X631, M. von Tschirnhaus, 2♂ (UBI_IBC_3220111, USNM); west coast, Canal Rocks Beach Resort, 50 meter S' of beach, 3 km SSW' Yallingup, 10 km SW' Dunsborough [33°40'S, 115°01'E, sweep net, 23.II.1989, X632, M. von Tschirnhaus, 1♂4♀ (UBI_IBC_3220112-3, ZSM); western Stirling Range, Mondurup Peak, highest rock ridge, 800 to 817 m.a.s.l. [34°24'S, 117°47'E, sweep net, 26.III.1989, X676, M. von Tschirnhaus, 1♂2♀ (UBI_IBC_3220128-9, ZSM); south coast, Hopetoun, caravan park at sea site [33°57'S, 120°07'E, sweep net, 31.III.1989, X681, M. von Tschirnhaus, 1♂1♀ (UBI_IBC_3220130-1, ANIC).</p></sec><sec sec-type="Non type material"><title>Non type material:</title><p>same data as holotype, 35♂12♀1? (UBI_IBC_3220117-9, UBI, in ethanol), 3♂3♀ (UBI_IBC_3220256-61, BMNH, glued to paper triangle).</p></sec></tp:treatment-sec><tp:treatment-sec sec-type="Diagnostic description"><title>Diagnostic description.</title><p>Differing from congeners in the combination of yellow anterior margin of frons, completely brown basoflagellomere, completely brown thorax and shape of male terminalia.</p></tp:treatment-sec><tp:treatment-sec sec-type="Morphology"><title>Morphology.</title><sec sec-type="Coloration and vestiture"><title>Coloration and vestiture:</title><p>Head brown posteriorly, yellow anteriorly, slightly microtomentose except for frons. Frons usually brown on posterior 2/3 and yellow on anterior third of frons, but in a few specimens the frons is completely yellow except for a brown ocellar triangle and orbital plates; lunule yellow, face light brown; <!--PageBreak-->gena yellow except for posterior margin; antenna brown; palpus yellow with narrow brown tip and proboscis light brown. Thorax completely brown, slightly microtomentose except for shiny area posterior to base of fore coxa, wing and calypter hyaline, veins brown, halter white, legs black except for lighter ventral side of fore coxa and yellow narrow bases of all tibiae as well as distal tip of fore tibia, and all basitarsi. Abdomen with all tergites and sternites brown, slightly microtomentose except for anterior half of synsternite 7/8 and of epandrium.</p></sec><sec sec-type="Head"><title>Head:</title><p>Frons with 3 orbital setae, posterior seta lateroreclinate, the medial seta lateroclinate, anterior seta lateroproclinate, and 2 medioclinate frontal setae, postocellar setae medioclinate (cruciate). Arista about 2.5x as long as basoflagellomere width, pubescence on arista very short. Tip of ocellar triangle nearly reaching anterior third of frons. Gena height 0.13–0.15x eye height (<xref ref-type="bibr" rid="B3">Brake 2000</xref>, Pl. 1D).</p></sec><sec sec-type="Thorax"><title>Thorax:</title><p>2 dc, 1 prsc, 1 pprn, 1 prs, 1 sa, 1 pa, 1 keps setae, posterior prsc about a third as long as posterior dc, seta between posterior prsc and posterior dc absent.</p></sec><sec sec-type="Wing (Brake 2000, Pl. 10B)"><title>Wing (<xref ref-type="bibr" rid="B3">Brake 2000</xref>, Pl. 10B):</title><p>with veins R4+5 and M parallel; M-ratio is 2.9; length: 1.7–2.1 mm.</p></sec><sec sec-type="Male abdomen"><title>Male abdomen:</title><p>Sternite 5 divided into a narrow anterior and a narrow posterior part. Anterior part bent behind sternite 4 and covered with setulae, which may be part of a gland (<xref ref-type="bibr" rid="B3">Brake 2000</xref>, Pl. 12A). Male genitalia as in <xref ref-type="fig" rid="F1-3">Figs. 1-3</xref>; distiphallus membranous and tubular, about as wide and 6–7x as long as epandrium length, with many setae at apex.</p></sec><sec sec-type="Size"><title>Size.</title><p>2.0–2.5 mm.</p><fig id="F1-3" orientation="portrait" position="float"><label>Figures 1–3.</label><caption><p><tp:taxon-name><tp:taxon-name-part taxon-name-part-type="genus">Stomosis</tp:taxon-name-part> <tp:taxon-name-part taxon-name-part-type="species">arachnophila</tp:taxon-name-part></tp:taxon-name> sp. n.: 1 male genitalia, lateral view 2 tip of distiphallus, apical view 3 distiphallus, lateral view. Scale: 0.1mm.</p></caption><graphic xmlns:xlink="http://www.w3.org/1999/xlink" xlink:href="ZooKeys-050-091-g001.jpg" position="float" orientation="portrait" xlink:type="simple"/></fig></sec></tp:treatment-sec><tp:treatment-sec sec-type="Distribution"><title>Distribution.</title><p>Australia (Western Australia).</p></tp:treatment-sec><tp:treatment-sec sec-type="Etymology"><title>Etymology.</title><p>The species name, arachnophila, is an adjective derived from the Greek arachnae = spider and philos = loving, referring to the kleptoparasitic behaviour of the species.</p></tp:treatment-sec><tp:treatment-sec sec-type="Biology"><title>Biology.</title><p>Field observations by M. von Tschirnhaus for sample X651: "16 milichiids are flying in front of a huge spider (<tp:taxon-name>Araneidae</tp:taxon-name>), which sits in the middle of her web. Finally the flies alight on a winged ant, which is caught in the web and is still alive, though hardly moves. There are several dead ants of the same species in the web as well as a number of silvery <tp:taxon-name>Therediidae</tp:taxon-name>. The female spider (deposited in UBI) stays for a long time in her place even when provoked. There are up to three milichiids on one prey, that has to be freshly dead. The two flies in sample X649, which were sitting on a <tp:taxon-name>Phonognatha</tp:taxon-name> (<tp:taxon-name>Araneidae</tp:taxon-name>) case (made from dead eucalyptus leaves) probably belong to the same species. 20 more cases were searched unsuccessfully. One milichiid alights on spider leg and runs up and down the leg dabbing, unheeded by the spider. One milichiid on ant with regurgitation droplet."</p><p>As described in the field notes, adults of the new species, <tp:taxon-name><tp:taxon-name-part taxon-name-part-type="genus">Stomosis</tp:taxon-name-part> <tp:taxon-name-part taxon-name-part-type="species">arachnophila</tp:taxon-name-part></tp:taxon-name>, are kleptoparasitic on spiders.</p></tp:treatment-sec><tp:treatment-sec sec-type="Discussion"><title>Discussion.</title><p>Kleptoparasitism, the stealing of food from another animal, is present in the stem species pattern of the <tp:taxon-name>Milichiidae</tp:taxon-name> and may also be present in the stem species pattern of its sister family, the <tp:taxon-name>Chloropidae</tp:taxon-name> (<xref ref-type="bibr" rid="B3">Brake 2000</xref>). Adults of some species in several milichiid genera feed by sucking on prey of spiders or predatory insects<!--PageBreak--> such as <tp:taxon-name>Reduviidae</tp:taxon-name>, <tp:taxon-name>Asilidae</tp:taxon-name>, <tp:taxon-name>Mantidae</tp:taxon-name>, or <tp:taxon-name>Odonata</tp:taxon-name>. Mostly they are attracted to predators feeding on stink bugs (<tp:taxon-name>Pentatomidae</tp:taxon-name>), squash bugs (<tp:taxon-name>Coreidae</tp:taxon-name>) or in the case of <tp:taxon-name>Desmometopa</tp:taxon-name> flies, on honey bees (<tp:taxon-name>Apidae</tp:taxon-name>) (<xref ref-type="bibr" rid="B6">Frost 1913</xref>; <xref ref-type="bibr" rid="B16">Robinson and Robinson 1977</xref>; <xref ref-type="bibr" rid="B18">Sivinski and Stowe 1980</xref>; <xref ref-type="bibr" rid="B9">Landau and Gaylor 1987</xref>). This is the first record of ants as prey.</p><p>In almost all cases it is only the female fly that is kleptoparasitic, possibly because kleptoparasitism provides the females with protein needed to produce eggs. In the present example, however, males and females were aspirated directly from the prey. It is possible that in this case the males are attracted to the spider's web in order to find mating partners.</p><p>Kleptoparasitism on spiders is known to be a habit of adults of some species in the genera <tp:taxon-name>Desmometopa</tp:taxon-name>, <tp:taxon-name>Milichiella</tp:taxon-name>, <tp:taxon-name>Neophyllomyza</tp:taxon-name>, <tp:taxon-name>Paramyia</tp:taxon-name>, <tp:taxon-name>Phyllomyza</tp:taxon-name> (<xref ref-type="bibr" rid="B13">Mik 1898</xref>; <xref ref-type="bibr" rid="B2">Biró 1899</xref>; <xref ref-type="bibr" rid="B7">Kertész 1899</xref>; <xref ref-type="bibr" rid="B11">Lundström 1906</xref>; <xref ref-type="bibr" rid="B6">Frost 1913</xref>; <xref ref-type="bibr" rid="B8">Kramer 1917</xref>; <xref ref-type="bibr" rid="B16">Robinson and Robinson 1977</xref>; <xref ref-type="bibr" rid="B10">Lopez 1984</xref>; <xref ref-type="bibr" rid="B9">Landau and Gaylor 1987</xref>; <xref ref-type="bibr" rid="B18">Sivinski and Stowe 1980</xref>; <xref ref-type="bibr" rid="B14">Nentwig 1985</xref>; <xref ref-type="bibr" rid="B5">Eisner et al. 1991</xref>; <xref ref-type="bibr" rid="B19">Stark and Schellhorn 2005</xref>). <xref ref-type="bibr" rid="B12">McMillan (1976)</xref> observed <tp:taxon-name>Desmometopa</tp:taxon-name> flies on <tp:taxon-name>Araneus</tp:taxon-name> and <tp:taxon-name>Nephila</tp:taxon-name> spiders (<tp:taxon-name>Araneidae</tp:taxon-name>) in Western Australia and these flies appeared to be acting as cleaners of the spiders, with the spiders spreading their wet and sticky chelicerae thus allowing the flies to feed actively all over the bases, fangs and mouth. McMillan also observed the flies to feed at the anal opening when the spiders defaecated. This behaviour appears to be more a case of commensalism, which is beneficial to both parties, than of kleptoparasitism.</p></tp:treatment-sec><ref-list><ref id="B3"><mixed-citation xmlns:xlink="http://www.w3.org/1999/xlink" xlink:type="simple"><person-group><name name-style="western"><surname>Brake</surname><given-names>I</given-names></name></person-group>(<year>2000</year>)<article-title> Phylogenetic systematics of the Milichiidae (Diptera, Schizophora).</article-title><source>Entomologica scandinavica, Supplements</source><volume>57</volume>:<fpage>1</fpage>-<lpage>120</lpage>.</mixed-citation></ref><ref id="B6"><mixed-citation xmlns:xlink="http://www.w3.org/1999/xlink" xlink:type="simple"><person-group><name name-style="western"><surname>Frost</surname><given-names>CA</given-names></name></person-group>(<year>1913</year>)<article-title> Peculiar habits of small Diptera, Desmometopa latipes Meigen.</article-title><source>Psyche, a Journal of Entomology</source><volume>20</volume>:<fpage>37</fpage>-<lpage>37</lpage>. doi: <ext-link ext-link-type="uri" xlink:href="http://dx.doi.org/10.1155/1913/82506" xlink:type="simple">10.1155/1913/82506</ext-link></mixed-citation></ref><ref id="B16"><mixed-citation xmlns:xlink="http://www.w3.org/1999/xlink" xlink:type="simple"><person-group><name name-style="western"><surname>Robinson</surname><given-names>MH</given-names></name><name name-style="western"><surname>Robinson</surname><given-names>B</given-names></name></person-group>(<year>1977</year>)<article-title> Associations between flies and spiders: Bibiocommensalism and dipsoparasitism?</article-title><source>Psyche, a Journal of Entomology</source><volume>84</volume>:<fpage>150</fpage>-<lpage>157</lpage>. doi: <ext-link ext-link-type="uri" xlink:href="http://dx.doi.org/10.1155/1977/26019" xlink:type="simple">10.1155/1977/26019</ext-link></mixed-citation></ref><ref id="B18"><mixed-citation xmlns:xlink="http://www.w3.org/1999/xlink" xlink:type="simple"><person-group><name name-style="western"><surname>Sivinski</surname><given-names>J</given-names></name><name name-style="western"><surname>Stowe</surname><given-names>M</given-names></name></person-group>(<year>1980</year>)<article-title> A kleptoparasitic Cecidomyiid and other flies associated with spiders.</article-title><source>Psyche, a Journal of Entomology</source><volume>87</volume>:<fpage>337</fpage>-<lpage>348</lpage>. doi: <ext-link ext-link-type="uri" xlink:href="http://dx.doi.org/10.1155/1980/27685" xlink:type="simple">10.1155/1980/27685</ext-link></mixed-citation></ref><ref id="B9"><mixed-citation xmlns:xlink="http://www.w3.org/1999/xlink" xlink:type="simple"><person-group><name name-style="western"><surname>Landau</surname><given-names>GD</given-names></name><name name-style="western"><surname>Gaylor</surname><given-names>MJ</given-names></name></person-group>(<year>1987</year>)<article-title> Observations on commensal Diptera (Milichiidae and Chloropidae) associated with spiders in Alabama.</article-title><source>Journal of Arachnology</source><volume>15</volume>:<fpage>270</fpage>-<lpage>272</lpage>. Available at <ext-link ext-link-type="uri" xlink:href="http://www.jstor.org/stable/3705740?cookieSet=1" xlink:type="simple">http://www.jstor.org/stable/3705740?cookieSet=1</ext-link></mixed-citation></ref><ref id="B13"><mixed-citation xmlns:xlink="http://www.w3.org/1999/xlink" xlink:type="simple"><person-group><name name-style="western"><surname>Mik</surname><given-names>J</given-names></name></person-group>(<year>1898</year>)<article-title> Merkwürdige Beziehungen zwischen Desmometopa m-atrum aus Europa und Agromyza minutissima aus Neu Guinea.</article-title><source>Wiener entomologische Zeitung</source><volume>17</volume>:<fpage>146</fpage>-<lpage>151</lpage>. Available at <ext-link ext-link-type="uri" xlink:href="http://www.biologiezentrum.at/pdf_frei_remote/WEZ_17_0146-0151.pdf" xlink:type="simple">http://www.biologiezentrum.at/pdf_frei_remote/WEZ_17_0146-0151.pdf</ext-link></mixed-citation></ref><ref id="B2"><mixed-citation xmlns:xlink="http://www.w3.org/1999/xlink" xlink:type="simple"><person-group><name name-style="western"><surname>Biró</surname><given-names>L</given-names></name></person-group>(<year>1899</year>)<article-title> Commensalismus bei Fliegen.</article-title><source>Természetrajzi füzetek</source><volume>22</volume>:<fpage>198</fpage>-<lpage>204</lpage>.</mixed-citation></ref><ref id="B7"><mixed-citation xmlns:xlink="http://www.w3.org/1999/xlink" xlink:type="simple"><person-group><name name-style="western"><surname>Kertész</surname><given-names>K</given-names></name></person-group>(<year>1899</year>)<article-title> Verzeichnis einiger, von L. Biró in Neu-Guinea und am Malayischen Archipel gesammelten Dipteren.</article-title><source>Természetrajzi füzetek</source><volume>22</volume>:<fpage>173</fpage>-<lpage>195</lpage>.</mixed-citation></ref><ref id="B11"><mixed-citation xmlns:xlink="http://www.w3.org/1999/xlink" xlink:type="simple"><person-group><name name-style="western"><surname>Lundström</surname><given-names>C</given-names></name></person-group>(<year>1906</year>)<article-title> Om Desmometopa – arternas snyltgästning hos spindlar och rofinsecter.</article-title><source>Meddelanden af Societas pro Fauna et Flora fennica</source><volume>32</volume>:<fpage>100</fpage>-<lpage>104</lpage>.</mixed-citation></ref><ref id="B8"><mixed-citation xmlns:xlink="http://www.w3.org/1999/xlink" xlink:type="simple"><person-group><name name-style="western"><surname>Kramer</surname><given-names>H</given-names></name></person-group>(<year>1917</year>)<article-title> Die Musciden der Oberlausitz.</article-title><source>Abhandlungen der naturforschenden Gesellschaft zu Görlitz</source><volume>28</volume>:<fpage>257</fpage>-<lpage>352</lpage>.</mixed-citation></ref><ref id="B10"><mixed-citation xmlns:xlink="http://www.w3.org/1999/xlink" xlink:type="simple"><person-group><name name-style="western"><surname>Lopez</surname><given-names>A</given-names></name></person-group>(<year>1984</year>)<article-title> News on insects considered as spider commensals and their hosts.</article-title><source>British Arachnological Society, The Newsletter</source><volume>40</volume>:<fpage>3</fpage>-<lpage>4</lpage>.</mixed-citation></ref><ref id="B14"><mixed-citation xmlns:xlink="http://www.w3.org/1999/xlink" xlink:type="simple"><person-group><name name-style="western"><surname>Nentwig</surname><given-names>W</given-names></name></person-group>(<year>1985</year>)<article-title> Obligate kleptoparasitic behaviour of female flies at spider webs (Diptera: Empidoidea: Microphoridae).</article-title><source>Zoologischer Anzeiger</source><volume>215</volume>:<fpage>348</fpage>-<lpage>354</lpage>.</mixed-citation></ref><ref id="B5"><mixed-citation xmlns:xlink="http://www.w3.org/1999/xlink" xlink:type="simple"><person-group><name name-style="western"><surname>Eisner</surname><given-names>T</given-names></name><name name-style="western"><surname>Eisner</surname><given-names>M</given-names></name><name name-style="western"><surname>Deyrup</surname><given-names>M</given-names></name></person-group>(<year>1991</year>)<article-title> Chemical attraction of kleptoparasitic flies to heteropteran insects caught by orb-weaving spiders.</article-title><source>Proceedings of the National Academy of Sciences of the United States of America</source><volume>88</volume>:<fpage>8194</fpage>-<lpage>8197</lpage>. Available at <ext-link ext-link-type="uri" xlink:href="http://www.pnas.org/content/88/18/8194.full.pdf" xlink:type="simple">http://www.pnas.org/content/88/18/8194.full.pdf</ext-link></mixed-citation></ref><ref id="B19"><mixed-citation xmlns:xlink="http://www.w3.org/1999/xlink" xlink:type="simple"><person-group><name name-style="western"><surname>Stark</surname><given-names>A</given-names></name><name name-style="western"><surname>Schellhorn</surname><given-names>S</given-names></name></person-group>(<year>2005</year>)<article-title> Der Zufall als Reporter: Milichiide (Diptera, Brachycera) als Gast auf der Beute einer Luchsspinne (Araneae, Oxypodidae).</article-title><source>Studia dipterologica</source><volume>12</volume>: <fpage>28</fpage>-<lpage>56</lpage>.</mixed-citation></ref><ref id="B12"><mixed-citation xmlns:xlink="http://www.w3.org/1999/xlink" xlink:type="simple"><person-group><name name-style="western"><surname>McMillan</surname><given-names>RP</given-names></name></person-group>(<year>1976</year>)<article-title> Observations on flies of the family Milichiidae cleaning Araneus and Nephila spiders.</article-title><source>Western Australian Naturalist</source><volume>13</volume>:<fpage>96</fpage>-<lpage>96</lpage>.</mixed-citation></ref></ref-list></tp:taxon-treatment>
